# Supplementary material for: Disconjugate Eye Movements in Dyslexic Adolescents While Viewing Op Art: A Creative Handicap?
Source: Brain Sci. 2022 Jun 26;12(7):835. doi: 10.3390/brainsci12070835 (PMC9312852; doi:10.3390/brainsci12070835)
Supplement: Supplementary file 1 [file brainsci-12-00835-s001.zip]

Archive with 1 entries (1 files):
- brainsci-1699498-supplementary.pdf
